# Supplementary material for: Intracellular Fate of the Photosensitizer Chlorin e4 with Different Carriers and Induced Metabolic Changes Studied by 1H NMR Spectroscopy
Source: Pharmaceutics. 2023 Sep 15;15(9):2324. doi: 10.3390/pharmaceutics15092324 (PMC10537485; doi:10.3390/pharmaceutics15092324)
Supplement: Supplementary file 1 [file pharmaceutics-15-02324-s001.zip]

Archive with 1 entries (1 files):
- pharmaceutics-2599964-supplementary.pdf
